# Supplementary material for: Reliability and construct validation of the Blended Learning Usability Evaluation–Questionnaire with interprofessional clinicians in Canada: a methodological study
Source: J Educ Eval Health Prof. 2025 Jan 16;22:5. doi: 10.3352/jeehp.2025.22.5 (PMC11955914; doi:10.3352/jeehp.2025.22.5)
Supplement: Supplementary file 1 [file jeehp-22-5-dataset1.xlsx]

## Sheet: Responses
Learner Information			BLUE-Q Section 1: Pedagogical Usability												BLUE-Q Section 2: Synchronous Learning Environment								BLUE-Q Section 3: Asynchronous Learning Environment
ID number	Role	Gender	The content taught in this course helped me gain new knowledge (i.e. facts or information) and/or strengthen previously acquired knowledge.	The content taught in this course helped me gain new skills (i.e. ability to perform specific tasks) and/or strengthen previously acquired skills.	The content taught in this course corresponds to the learning objectives discussed in the introduction of the course (e.g. learn a set of principles and approaches that guide skillful communication about serious illness).	The assessments (e.g. activities in the modules to check knowledge, simulations in the workshop to practice skills) in this course were helpful for my learning.	Overall, I learned a lot from this course.	The amount of work required for this course (i.e. online modules and workshops combined) was manageable.	The instructor was available to answer my questions during the workshop.	I enjoyed learning the content in this course.	I was motivated to learn the content in this course.	The content of this course was delivered in a way that made sense to me.	Please share your overall thoughts in relation to the content of this course.	Do you have any suggestions to improve the content for future iterations of this course?	Being face-to-face with the teacher in the online workshops helped me learn the course content.	The amount of time we spent in the face-to-face online workshops was appropriate.	I enjoyed the face-to-face online workshops.	I felt motivated to attend the face-to-face online workshops.	The face-to-face online workshops of this course were easy-to-access.	The material taught in the face-to-face online workshops was well organized.	Please share your overall thoughts in relation to the synchronous learning aspects of your course (i.e. face-to-face online workshops).	Do you have any suggestions to improve the face-to-face online workshops for future iterations of the course?	The online modules helped me learn.	The amount of time I spent completing online modules was appropriate.	I enjoyed the online modules.	I felt motivated to complete the online modules.	The online modules for this course were easy-to-access on my technological devices.	The online modules were easy to navigate.	The online modules were well organized.	Please share your overall thoughts in relation to the asynchronous online learning aspects of your course.	Do you have any suggestions to improve the asynchronous online learning aspects for future iterations of the course?
100	Nurse	Female	5	5	5	5	5	5	5	5	5	5	The course was one of the best I have taken. The flow and set up was absolutely great! Kudos for developing and sharing all your knowledge and the actors/actresses really were phenomenol.	Keep the course going and please let the ones that have taken know if you are running again so we can share with colleagues :)	5	5	5	5	5	5	The course was one of the best I have attended. Very well organized and easy to follow. The material was so relevant to my work.	Please run more of these sessions :)	5	5	5	5	5	5	5	Really enjoyed the opportunity to do the readings prior to meeting	no suggestions
101	Physician or Nurse Practitioner	Female	5	5	5	5	5	4	5	5	5	5	Very supportive facilitators	more practice role playing , lots of focus on this but it seems never enough	5	5	5	5	5	5	super opportunity , thank you	no	5	5	5	5	5	5	5	overall a wonderful course , thank you	no
103	Nurse	Female	5	5	5	5	5	5	5	5	5	5	Thank you. This was excellent. This is the first time I have gotten constructive feedback on goals of care discussions. It is really helpful to have some feedback as I believe I am always in the process of learning and improving.	One page quick summary page-something I can quickly review that would provide me quick reminders of the things I learned in the modules. This would be really helpful prior to walking into a family meeting.	4	5	5	5	5	5	It was really helpful!	see previous page.	5	5	5	5	5	5	5	none	see previous
104	Healthcare Administrator, Coordinator, or Director	Female	3	3	3	3	3	3	3	3	3	3	Great content with great opportunities to practice	Be more professional centered rather than broad	3	3	3	3	3	3	The face to face encountera were great to see the different applications of the content	No improvements	3	3	3	3	3	3	3	Content was well organized and easy to follow	More videos and diagrams to understand the content
105	Nurse	Female	5	5	5	5	5	5	5	5	4	5	Very good course. Great interactions during online sessions with acting "patients". Allowed for understanding and visuals of different emotions, outcomes and skills to be used in different circumstances. Was very helpful. Enjoyed the tips and tricks a lot. Feedback was always appreciated and helped with self-improvement.	Maybe making the course a little shorter timewise. Reducing the amount of time in between sessions and modules. Otherwise, no further suggestions I can think of at this time. Enjoyed and learned new things.	4	4	4	4	5	5	Loved the interaction and the practice portion. Allowed you to see how it may really go in a real life circumstance while getting some feedback to improve.	No, really enjoyed these. Got a lot of value and tips from these workshops.	5	4	4	4	5	5	5	Good content and information for the workshops. Good flow and organization.	No, valuable information provided and used each session.
106	Physician or Nurse Practitioner	Female	5	5	5	5	5	5	5	5	5	5	I felt this course was very well put together and I enjoyed the modules as well as the opportunities to practice with the standardized patient	I don't think I have any!! This was a great course and very engaging.	5	5	5	5	5	5	This was a great way to tie everything together.	None!	5	5	5	5	5	5	5	Loved the layout of the modules. Very engaging. Lots of diversity in terms of sharing content.	None!
108	Physician or Nurse Practitioner	Female	5	5	5	5	5	5	5	5	5	5	Overall, this was a fantastic course that distilled down the required pieces of a good serious illness conversation. I appreciated not having to adhere to a “guide” and to be able to go with the flow of the conversation as it happened naturally.	No	5	5	5	5	5	5	It was very helpful to talk through the more complex nuances of challenging conversations with the other participants and the instructor.	No	5	5	5	5	5	5	5	I enjoyed the video examples interspersed with the text learning.	No
109	Nurse	Female	5	5	5	5	5	5	5	5	5	5	Excellent course!	Not at this time.	5	5	5	5	5	5	Great to have the virtual meetings - easy to attend and participate in the course. If there had been no virtual option, I would not have been able to do the course.	Not at this time.	5	5	5	5	5	5	5	Well thought out, course structure and lay out works well.	Not at this time
113	Nurse	Female	5	5	5	3	4	4	2	5	5	5	I wish we had a down loadable copy of the slides or summary of the content we could refer back.	Wish we had some live sessions on the topic	5	2	4	5	1	4	I missed one of the session due to family emergency. I kept emailing to reschedule but didn&#039;t get any response. I was only able to attend one session.	I wish there were more efforts put for online session.	5	5	5	5	5	5	5	I wish i could download the material so i could refer back to it.	no
114	Social Worker	Female	5	5	5	5	5	5	5	5	5	5	I really enjoyed this training and learned a lot and reinforced my existing skills. Thank you again for providing this wonderful training.	N/A	5	5	5	5	5	5	I really enjoyed the face-to-face and small group size of this training. It was engaging and very helpful.	N/A	5	5	5	5	5	5	5	The online modules were also engaging and accessible. I enjoyed the video aspects to help us see demonstrations of what was being discussed.	N/A
116	Healthcare Administrator, Coordinator, or Director	Female	5	5	5	5	5	4	5	5	5	5	Overall, I thought the course was excellent. There was a great variety of cases in the on line modules that I found very helpful. The SD patients were amazing. I thought there was a good amount of time to ask questions when we had out virtual meetings, the feedback in the role plays was essential for awareness of how to improve which i appreciated	Nothing to suggest at this time	5	4	5	5	4	5	I thought the on line face to face provided great value and is essential for the skill building that is needed	The SD patient was very important to the learning	5	4	4	4	4	4	5	I think the content of the on line really enhances the learning and is needed. The added case studies are of great value	Nothing to suggest at this time
117	Healthcare Administrator, Coordinator, or Director	Female	5	5	4	5	5	4	5	5	5	5	I thought this was a well constructed, paced, and led course. The role playing interactions were exceptionally helpful.	Make the learning modules available for download so we can reflect on them afterwards	5	5	5	5	5	5	This was the best part of the course	I felt they worked very well. The instructor facilitated on and off camera sessions with the role playing actor very well	4	4	4	4	5	5	5	I would have liked to download the content in an easy format.	Make content available for download
118	Healthcare Administrator, Coordinator, or Director	Female	5	5	4	5	5	4	5	5	5	4	Such a positive experience in this program. Well geared to multiple roles within palliative care. The simulations were good. They might have been a little better in person from the eye contact perspective but still very effective. The online modules were very helpful, but I got a bit behind. I am hoping they stay accessible somehow or are given in a document for referral. The regular reminders we…	I had to change my password every single time I went into Moodle. Thank you for this opportunity.	5	5	4	5	5	5	This is a very familiar format for this learner. I found it functional and easily accessible (apart from a password issue with Moodle).	No.	5	4	5	4	4	5	5	Convenient. Timed well. This learner got a bit behind due to other deadlines.	No.
119	Health Educator	Female	4	4	4	4	4	4	5	5	5	5	This was a fantastic foundational course. It was incredibly insightful and reminded me as a participant that this type of work is ongoing and requires constant reflection and practice. The clear passion for the content and embedded experiential learning really allowed the material to connect.	There were a few surveyed outcome measures (e.g. speaking with colleagues, identifying end-stage) that I did not feel were covered in the course (maybe it went over my head).	5	4	5	5	5	5	The face-to-face components of the course were essential to the uptake of the information. Having the opportunity to present and be critiqued as well as watching others practice the skills helped diversify and strengthen my toolkit	Maybe a touch longer to allow for a bit more discussion on the self-directed learning.	4	4	4	4	4	4	4	Great use of a variety of modalities to hit different learning styles.	It was great to have additional case studies, perhaps access to additional reading material (which I think was highlighted in one of the weeks) would have also been appreciated
121	Nurse	Female	5	5	5	5	5	5	5	5	5	5	I thought it was a great and useful course to participate in. Thank you	none	5	5	5	5	5	5	Helpful	None	5	5	5	5	5	5	5	Well organized modules and easy to navigate.	none
123	Social Worker	Female	5	5	5	5	5	5	5	5	5	5	I truly appreciate that you could program this course. This was one of the best courses I have taken in the last several years because the program design allowed us to practice in the clinical setting and many videos helped us learn the same shadowing. Also, I thanked the professors` who provided their time to provide positive feedback individually.	The content was great; however, the survey questions were a bit difficult to answer for me as a social worker. For example, I don&#039;t discuss Code Status with clients and their families.	5	3	5	5	5	5	It was a great way to learn and acquire skills.	I guess make a smaller group for a workshop and take a bit longer time for the individual practitioner to work with model clients.	5	5	5	5	5	5	5	It works for my work schedule very well. Also, thank you very much for reminder emails.	In my opinion, this learning style works for many of us.
125	Nurse	Female	5	5	5	5	5	5	5	5	5	5	I enjoyed the learning and found it very applicable to my job. The style was easy going and the instructors were very open to questions. They were well able to answer questions. The content was well structured and easy to complete.	A bit of feedback after the final session with the family member would have been helpful. Did we use the tools that we have been shown? Were our discussions helpful to the family?	5	5	5	5	5	5	The online workshops were very well done. The pace was excellent and the opportunity to talk with a patient or family member was great. Getting to practice the skills that we had read about and talked about was invaluable.	Nothing that I can think of.	5	4	5	5	5	5	5	I enjoyed the readings and the videos. They were very helpful in seeing examples of how to have the conversations.	Perhaps showing videos of conversations that are a mixed bag. For example, showing the conversation with both mistakes and well done moments. This might prompt discussion about what was good and what could use work.
126	Physician or Nurse Practitioner	Female	5	5	5	5	5	5	4	4	4	5	liked the layout of modules then sessions to practice the skills, skills are relevant to my role as a NP	no suggestions, enjoyed it	5	4	5	4	5	5	there was instances where group was little bigger where maybe 45min would have been needed instead of 30min	no they were organized well	5	5	5	5	5	5	5	organized well, layout easy to follow	none
127	Social Worker	Female	5	5	5	5	5	5	5	5	5	5	I really enjoyed the mix of learning methods/styles used to teach and practice the content.	No	5	5	5	5	4	5	I really enjoyed connecting with other people in the course from different professions and felt that feedback was encouraged in a safe way from everyone	Mix up the scenarios being used in each face-to-face workshop, the repetition of the same case study/character/story did not let us learn and grow as much as we could if there was a variety in scenarios.	5	5	5	5	5	5	5	They were well organized and easy to follow	No
129	Nurse	Female	5	5	5	5	5	5	5	5	5	5	I am so thankful that I took this course. It is a format that I have never experienced before and I found it to be a very memorable learning tool and experience.	I would have liked to have a final feedback session. It did not feel like course closure to me without the final overall feedback regarding how I progressed or did overall …. Like a report card if you will.	5	5	5	5	5	5	I found this to be an extremely effective way of learning.	More feedback overall to me on my performance.	5	5	5	5	5	5	5	The experience was great.	None at this time.
132	Social Worker	Female	5	5	5	5	5	5	5	5	5	5	I feel that this course helped my understanding of my role as the SW on the health care team. Previously I was hesitant to discuss things because I am not the doctor, but I don&#039;t need the answers and I can help clarify things with the patient. I feel much more confident in having these difficult conversations and offering support to my patients.	I really enjoyed the structure of this course. The information provided along with the videos and practice encounters. I do feel that all of my questions were answered and I was not left feeling &quot;I don&#039;t get it&quot;. I do not have any suggestions.	5	5	5	5	5	5	I really enjoyed the synchronous learning...the actors are AMAZING! I felt that the teachers were very patient and interrupted at the right times to provide support and feedback.	I felt that sometimes people in my groups were hesitant with the activities. Maybe it would be useful to create a cohort that does all of their synchronous learning together so that we can all get more comfortable with each other as we grow through the course.	5	5	5	5	5	5	5	I enjoyed the modules and felt that the content was laid out well. I enjoyed the pace of the course and the information provided.	I do not.
135	Social Worker	Female	5	5	5	5	5	5	5	5	5	5	I found the content of this course to be beneficial for my work as a social worker at a community Hospice.	No.	5	5	5	5	5	5	I enjoyed getting to participate with numerous professions, and hear insights from both the instructors as well as others learning through the course who have more years of experience than I do.	No.	5	5	5	5	5	5	5	I enjoyed the asynchronous online learning - I felt it was separated into manageable sections and the content was useful.	No.
137	Nurse	Female	5	5	5	5	5	5	5	5	5	5	The opportunity to practice and get feedback in real time was very valuable. I came away from the sessions with tangible ways to improve my communication. The theory portions also give a great structure to ensure that I&#039;m not missing anything when I have discussions with patients and families.	Participants may benefit from a pocket cheat sheet so that we can use it in the moment.	5	5	5	5	5	5	I thought this was the most valuable part of the course. Practicing with the standardized patients and getting feedback helped me improve my skills.	no suggestions - it worked really well!	5	5	5	5	5	5	5	Well done.	no suggestions :)
139	Spiritual Care	Male	4	4	4	4	4	4	4	4	4	4	I very much enjoyed the content and workshops to hone my communication skills,	Understanding the necessity and convenience of zooming the platform still has limitations, inhibiting its recipient&#039;s to communicate affectively.	4	4	3	4	5	4	Very convenient and easy to use.	I would have preferred in-person rather than online, but understand the logistics of why zooming is more feasible.	4	4	4	4	4	4	4	Really well put together, understandable, private and well formatted.	Add a module for how to work with language that is diverse, equitable and inclusive.
140	Social Worker	Female	5	5	5	5	5	5	5	5	5	5	The content was provided very structured and easy to follow. I loved the additional case studies to see different interactions	n/a	4	5	5	5	5	5	I was looking forward to the face to face interactions. It provided a good learning and reflection on the way things can change and communication can go a wrong way or being in sync.	n/a	5	5	5	5	5	5	5	organized, well structured and easy to access.	n/a
141	Healthcare Administrator, Coordinator, or Director	Female	5	5	5	5	5	5	5	5	5	5	I very much enjoyed the course content. I did feel very nervous during the patient encounters as I had not worked in a clinical setting for some time. I felt I was able to take the information from the course and use it during the encounters.	I think the course was very well run and the content was great. The only suggestion I would have is that I found the group encounters not all of that helpful as I spent so much time worrying about what I would say when it was my turn	5	4	4	4	5	4	I felt the instructor was great during the workshops and I did learn a lot from them. They were able to convey worked experiences to us making the content more interesting.	I cant think of anything	5	5	5	5	5	5	5	I did enjoy the online portion and found that I was able to complete them in a timely manner even though I had some personal issues arise during the course. the videos provided insight into how the material would work in a live situation.	none that I can think of at this time
142	Healthcare Administrator, Coordinator, or Director	Female	5	5	5	5	5	5	5	4	4	4	It was a great course.	The content is awesome. Now the hard part if having health care providers making the time to have the conversations.	4	4	4	4	4	4	This was a great way of learning and getting feed back.	Nothing	4	4	4	4	4	4	4	The online modules gave the theory and the in class gave the practical. Which was awesome.	Nothing
143	Social Worker	Female	5	5	5	5	4	4	5	4	4	4	The content of this course was great and enjoyed participating. It had taken me out of my comfort zone with doing the tole play.	not at all	4	4	4	4	4	5	It was great to meet people and learn from everyone else.	all went well	5	4	4	4	4	4	5	Being able to do the modules before the face to face was great as it helped with learning the process and then being able to put it into practice.	Not al all
144	Nurse	Female	4	4	4	4	4	4	4	4	4	4	Excellent course and approach. I wish courses like this are mandatory in Health care education programs as well as, making them available for all Health care staff in various organizations such as Home care, Hospitals, Hospices, LTC and Retirement Homes	Add reflections required for course participants as part of the online course content.	5	5	4	4	4	4	A enjoyed the diverse learning opportunities for this course. Always a little scary to practice in front of other colleagues. A safe learning environment was created so this ended up being ok	I liked having different people in each of our face- to - face encounters as well as different facilitators. Everyone brings their own unique perspectives.	5	5	5	5	5	5	5	A liked that certain modules were not accessible until a certain time. It may have lead me to feel I needed to complete everything more quickly. I put a note in my calendar for each week a new module would be available. This allowed me to pace myself throughout and be prepared for each face to face workshop	A calendar invite could be sent out for the date the next module would become available.
145	Nurse	Female	5	5	5	5	5	5	5	5	5	5	Very comprehensive and pertinent content including various modes of delivery	No suggestions at present.	5	5	5	5	5	5	Very effective for practicing the skills and obtaining feedback	No suggestions at this time	5	5	5	5	5	5	5	The content and various delivery methods of the information was very effective	No suggestions at this time.
146	Health Educator	Female	4	5	5	5	5	4	4	5	5	5	the course included many specific tools that will come in very helpful in the future thanks for all knowledge	I liked that there was small groups and gave everyone the opportunity to act, I also like that fact that feedback was give on the spot and gave us the opportunity to correct our mistakes the only thing I would like to get to print the presentation to go back to read them thanks for the knowledge	4	5	5	5	5	5	the face to face learning with the live actors was very realistic, I truly felt like I was talking to a family member	no it was well done	5	5	5	5	5	5	5	I wish I could have printed them	well done
147	Physician or Nurse Practitioner	Male	5	5	5	5	5	4	5	5	5	5	I think the course is well structured. The group learning and practice was most beneficial. This deep dive into the communication skills and the nuances of goals of care conversations is what every practitioner needs. The actors were fantastic and the ongoing feedback from facilitators.	Once the course was completed; i understood more of what is expected from these conversations. It may help learners know what a ideal conversations looks like; perhaps a conversation with the actor and facilitator at the start. Something a learner can work towards...	5	5	5	5	5	5	Working face to face, although intimidating is necessary for nonverbal communication.	ice breakers for learners to feel more at ease.	5	5	5	5	5	5	5	Modules were well organized and thorough.	no changes recommended.
149	Nurse	Female	5	5	5	5	5	5	5	5	5	5	It was excellent and will highly recommend it to others.	None	5	5	5	5	5	5		I really liked the face to face workshops. There was one individual in one of my groups who elected out of the face-to-face which sort of made me feel like the rest of the group (happily for my own development and practice) was put in the &quot;hot seat&quot; but they didn&#039;t have to but were able to learn from the errors I made. No one really looks forward being put into the patient encounte…	5	5	5	5	5	5	5	Excellent balance	I would love a one-page interview resource to reference during the conversations pulling all modules pearls together.
150	Social Worker	Female	5	5	5	5	5	5	5	5	5	5	I thoroughly enjoyed this course and felt that it was an amazing tool to help me further understand how to best communicate with my clients.	No	4	4	4	4	4	5	I felt that it helped me solidify my learning to then see it in practice and get to practice it myself.	No	5	5	5	5	5	5	5	I found the online modules to be organized, clear, concise and easy to learn from.	No
152	Nurse	Male	4	5	5	5	5	5	5	5	5	5	It was a good workshop experience. I have gained so many insights on communication principles, especially in the context of serious illness conversations, which I believe is crucial in my role as a nurse. Very flexible scheduling for participants. Instructors are knowledgeable	Great work team for everyone!	5	5	5	5	5	5	Flexible scheduling. Everyone had the opportunity to participate in the workshop and &quot;be in the moment.&quot;	Continue with the flexible scheduling/	5	5	5	5	5	5	5	Flexible. Creative, organized. Very detailed.	More questions, activities,
153	Nurse	Female	5	5	5	5	5	4	4	4	5	5	The course was great! Good pace, left enough time between learning modules and online sessions for people that are working full time.	Would be Lovely to have the option to print off the course content rather than make notes.	5	5	5	5	5	5	It was great	No	1	4	5	5	5	5	5	I’m Not very technical but I found the platform easy to navigate	None
154	Nurse	Female	5	5	5	5	5	5	5	5	5	5	I feel this course gave me some great tools to be mindful about when I am communicating with patients and family members during difficult prognoses and decision making. I feel that it was a good course to really look at how we talk and actively listen to patients and family members and can be used in all conversations when providing patient care.	Not at this time. Everything was very well delivered.	3	3	3	3	5	5	Was very beneficial.	None at this time. Very well delivered.	5	5	5	5	5	5	5	Modules were very well put together and easy to follow. Interactive and facilitated information being taught.	None at this time.
155	Social Worker	Female	4	4	4	4	3	4	4	4	4	4	Laid out in an understandable way, time to practice skills was helpful, instructors were empathetic and knowledgeable. I found it easier to relate to one actor, and not so much to the second one, which made it challenging. This was not necessarily a bad thing, but it felt a little more artificial with the second one, and harder to get info across. Mindfulness exercise for me.	Could be a little more in-depth in the modules. The practice workshops were good, could maybe have been a bit longer to allow more time for each encounter.	4	2	4	4	4	4	Could have been a bit longer. The instructors were empathetic and knowledgeable.	No.	3	4	3	4	4	4	4	Were simple.	Could have included a bit more info and been a bit more in-depth.
156	Nurse	Female	5	5	5	5	5	5	5	5	5	5	While I don&#039;t love role playing exercises, the way that they were structured (even in the larger groups) was very comfortable. I often get anxious during these types of scenarios, however, I found a lot of comfort in knowing that others felt a similar way	n/a	5	5	3	5	5	5	it was great to have the on the spot feedback during the interactions with the Standardized Patient. It was very helpful for my learning. I liked that the teacher asked other participants to turn off their camera when they were not in an interaction. It felt like there weren&#039;t so many eyes on me.	n/a	5	5	5	5	5	5	5	n/a	n/a
161	Nurse	Female	5	5	4	4	5	4	5	5	5	4	This is great course. I learned a lot. I think it would be great if we could do more interactive workshops.	This is a great course and definitely I will suggest to my colleagues to take this course. I would like to say that if you could do more case studies and workshops would be great.	5	3	5	5	5	5	I loved the face to face learning session.	May be the longer time.	5	4	5	5	5	5	5	It was well organized.	It’s great.
